# Supplementary material for: Utility of Marine Benthic Associations as a Multivariate Proxy of Paleobathymetry: A Direct Test from Recent Coastal Ecosystems of North Carolina
Source: PLoS One. 2014 Apr 21;9(4):e95711. doi: 10.1371/journal.pone.0095711 (PMC3994079; doi:10.1371/journal.pone.0095711)
Supplement: Table S3 — Locality list. Locality number listed in column one, depth (m) in column two, general habitat type in column 3 (1 = harbor, 2 = back-sound, 3 = 0–3 miles offshore, 4 = 6–4 miles offshore, 5 = river), anthropogenic effects in column 4 (1 = least disturbed, 2 = moderately impacted, 3 = highly impacted), depth range (1 = 0–4.9 m, 2 = 5–9.9 m, 3 = 10–14.9 m, 4 = 15–20 m). To be used with R script. (CSV) [file pone.0095711.s003.csv]

Locality	Depth	Habitat	AE	Depth Range
1	19	4	1	4
2	18.75	4	1	4
3	18.3333	4	1	4
4	16.6667	3	2	4
5	11.6667	3	2	3
6	18.6667	4	1	4
7	18.6667	4	1	4
8	15.5	3	2	4
9	8	3	2	2
10	8.5	2	2	2
11	9.8571	2	2	2
12	8.75	3	2	2
13	5.2	5	3	2
14	5.375	5	3	2
15	5.625	1	3	2
16	13.6364	3	3	3
17	6.6667	3	2	2
18	7.8571	3	2	2
19	9.6	3	2	2
20	15.5	3	2	4
21	8.25	2	2	2
22	4.8571	2	2	1
23	16	3	2	4
24	15	3	3	4
25	16.3333	3	3	4
26	17	3	3	4
27	18	4	3	4
28	18.3333	4	3	4
29	18	4	1	4
30	17.5	4	3	4
31	16	3	3	4
32	17	3	2	4
33	16	3	2	4
34	18	3	2	4
35	18	4	1	4
36	19	4	1	4
37	19	4	1	4
38	18.6667	4	1	4
39	18.3333	4	1	4
40	16.92	4	1	4
41	16.8	3	2	4
42	13.25	3	2	3
43	16	3	2	4
44	17.2	4	1	4
45	17	3	2	4
46	16	3	2	4
47	13	3	2	3
48	11.3333	3	2	3
49	16	3	2	4
50	16	3	2	4
51	16.3333	3	2	4
52	17	3	2	4
53	17	4	1	4
54	17	4	1	4
55	18	4	1	4
