# Supplementary material for: Utility of Marine Benthic Associations as a Multivariate Proxy of Paleobathymetry: A Direct Test from Recent Coastal Ecosystems of North Carolina
Source: PLoS One. 2014 Apr 21;9(4):e95711. doi: 10.1371/journal.pone.0095711 (PMC3994079; doi:10.1371/journal.pone.0095711)
Supplement: Table S5 — Weighted species depths. (CSV) [file pone.0095711.s005.csv]

14.6534
15.9248
9.75
11.7412
13.0662
9.3333
14
4.3077
13.4109
12.1424
9.4747
14.8563
16.8461
13.9796
9.6966
12.1957
17.2671
15.5273
14.164
16.7143
11.2933
15.6471
17.6756
17.0401
5.3077
16.614
5.7037
11.7694
12.2231
12.1544
8.7418
13.3746
8.6667
11.1904
7.6542
14.7304
15.4726
12.4939
8.9576
13.7145
5.2813
7.279
16.6857
12.9166
15.4524
13.0298
14.5736
12.5143
8.6746
8.9556
15.927
12.2449
7.4615
13.3639
13.8393
6.0833
6.75
6.4242
16.1042
7.0882
15.1232
16.4167
6.9592
13.5083
16
16.629
10.3969
10.6667
16.8
