# Supplementary material for: Utility of Marine Benthic Associations as a Multivariate Proxy of Paleobathymetry: A Direct Test from Recent Coastal Ecosystems of North Carolina
Source: PLoS One. 2014 Apr 21;9(4):e95711. doi: 10.1371/journal.pone.0095711 (PMC3994079; doi:10.1371/journal.pone.0095711)
Supplement: Table S6 — Locality depths. (CSV) [file pone.0095711.s006.csv]

19
18.75
18.3333
16.6667
11.6667
18.6667
18.6667
15.5
8
8.5
9.8571
8.75
5.2
5.375
5.625
6.6667
7.8571
9.6
15.5
8.25
4.8571
16
15
16.3333
17
18.3333
18
17.5
16
17
16
18.6667
18.3333
16.92
16.8
13.25
16
17.2
17
16
13
11.3333
16
16
16.3333
17
17
17
18
