# Supplementary material for: Utility of Marine Benthic Associations as a Multivariate Proxy of Paleobathymetry: A Direct Test from Recent Coastal Ecosystems of North Carolina
Source: PLoS One. 2014 Apr 21;9(4):e95711. doi: 10.1371/journal.pone.0095711 (PMC3994079; doi:10.1371/journal.pone.0095711)
Supplement: Table S7 — Filtered dataset used for all initial analyses for resampling analysis. Species by locality abundance matrix, rows are localities and columns are species, row and column headings have been removed. (CSV) [file pone.0095711.s007.csv]

0	0	0	0	0	0	0	0	0	0	0	0	0	0	0	0	0	0	0	0	0	0	11	0	0	34	0	0	0	0	0	0	0	0	0	0	0	0	0	0	0	0	1	0	0	0	0	0	0	0
0	0	1	0	1	0	0	0	0	0	0	0	0	0	0	1	1	0	0	0	0	0	21	12	0	3	0	0	0	0	0	0	0	0	0	0	0	0	0	0	0	0	0	0	0	0	0	1	0	0
0	1	0	0	8	0	0	0	0	0	0	0	0	4	2	0	1	1	0	0	0	0	15	10	0	0	0	0	0	0	0	0	0	0	0	0	0	0	0	0	0	0	1	1	0	0	10	1	0	0
1	0	1	1	3	0	1	0	2	1	1	0	0	23	0	7	135	5	0	0	0	0	6	3	0	0	0	0	3	0	0	1	0	0	0	1	0	5	0	0	0	0	0	0	0	0	8	6	0	0
4	0	0	3	23	0	0	0	3	3	0	0	0	217	21	13	1	1	3	0	0	0	0	1	0	0	0	4	1	0	0	6	0	0	0	0	0	40	0	0	0	0	0	0	0	0	4	21	0	0
0	1	0	0	3	0	0	0	0	0	0	0	0	2	0	0	0	0	2	0	0	0	16	1	0	29	0	0	0	0	0	0	0	0	0	0	0	0	0	0	0	0	1	0	0	0	0	0	0	0
0	4	0	0	3	0	1	0	1	0	0	3	0	2	0	0	0	2	1	2	0	0	28	3	0	0	0	0	0	0	0	0	0	0	0	0	0	0	0	0	0	0	1	0	0	0	3	1	0	0
18	0	0	4	14	0	3	0	4	1	1	0	0	169	6	13	0	4	2	0	0	0	4	7	0	0	0	0	1	2	1	7	0	2	0	0	1	28	0	0	0	0	0	2	0	0	4	23	0	0
0	2	0	0	2	0	1	0	1	0	0	0	0	48	7	9	0	0	1	0	0	0	0	0	0	0	0	6	2	0	1	1	0	0	0	0	0	8	0	0	0	0	0	0	0	0	4	66	0	0
0	0	0	0	1	0	2	0	1	0	3	0	0	7	9	25	1	0	1	0	0	0	0	0	0	0	0	0	0	0	0	1	0	0	0	0	0	0	1	0	0	4	0	14	0	0	1	16	0	0
5	2	1	0	7	9	3	0	0	0	21	1	0	213	84	29	0	1	1	0	0	0	1	0	1	0	2	17	3	4	0	2	1	0	0	0	2	3	19	3	0	4	1	0	2	9	8	14	0	0
18	0	3	3	10	0	0	0	0	0	1	0	0	9	8	2	0	0	4	0	0	0	0	0	0	0	0	0	0	9	6	2	18	64	0	0	0	4	0	0	0	4	1	0	3	0	2	235	0	2
4	0	0	0	5	0	0	0	0	1	0	0	0	0	247	1	0	0	0	0	0	0	0	0	0	0	0	66	0	0	1	0	0	0	2	0	0	0	0	7	1	25	0	1	0	0	0	0	19	0
11	0	0	1	9	1	0	1	0	4	18	2	0	5	52	10	2	0	0	0	8	0	0	0	0	0	0	5	0	0	1	0	0	0	10	0	0	1	27	0	1	77	0	0	0	0	2	7	3	0
2	0	0	3	7	8	0	12	0	4	27	0	0	13	61	26	0	0	0	0	5	0	0	0	12	0	23	1	4	6	1	0	0	0	25	0	2	5	10	0	0	12	0	0	0	0	1	8	3	0
1	0	0	0	1	0	0	0	0	0	0	0	0	0	24	0	0	0	3	0	0	0	0	0	0	0	0	1	0	0	0	0	0	0	0	1	0	0	0	0	0	0	0	0	0	0	0	0	1	0
0	2	0	0	3	0	0	0	0	0	0	4	0	30	26	11	0	0	1	0	0	0	0	0	0	0	0	134	0	0	0	0	0	0	0	1	0	0	0	0	0	0	0	0	1	0	4	10	0	0
69	0	0	0	1	0	1	0	2	0	0	1	0	2	2	5	0	1	0	0	0	3	0	0	0	0	0	13	8	1	0	5	1	0	0	1	0	3	0	0	0	0	0	1	0	3	0	10	1	0
102	20	0	0	0	0	0	0	0	0	0	0	0	9	2	1	0	0	1	0	0	4	0	0	0	0	0	2	3	0	0	2	0	0	0	1	0	2	0	0	0	0	0	0	0	0	0	20	0	0
0	1	0	1	5	0	1	0	0	0	0	0	1	2	79	13	0	0	0	0	0	0	0	0	0	23	2	46	0	0	0	0	0	0	0	0	0	0	0	32	0	0	0	0	0	0	0	0	0	0
13	2	4	0	5	0	0	0	2	0	5	0	0	0	3	2	0	0	0	0	0	0	0	0	0	0	0	0	4	15	33	1	23	0	3	0	0	2	1	0	14	8	0	0	2	0	1	10	1	7
7	7	0	0	4	0	0	0	0	0	0	0	0	30	0	3	0	1	0	0	1	0	1	0	0	0	0	0	1	1	0	0	0	0	0	0	0	0	0	0	0	1	1	0	7	0	0	22	1	1
35	1	0	1	14	0	1	0	4	1	20	0	0	57	142	12	0	0	0	0	0	0	0	0	0	0	0	0	0	11	1	5	7	0	0	0	0	65	0	0	0	1	0	1	0	2	34	198	0	4
5	0	0	0	1	0	0	0	3	0	0	0	0	19	3	0	0	0	0	0	0	0	0	0	0	0	0	0	0	3	0	0	0	1	0	0	0	7	0	0	0	0	1	0	0	0	2	18	0	0
0	9	0	0	2	0	0	0	0	0	0	0	0	0	0	0	0	0	0	0	0	0	1	1	0	0	0	0	0	0	0	0	0	1	0	0	0	1	0	0	0	0	4	0	1	0	8	2	0	1
0	1	0	0	1	0	0	0	0	0	0	2	0	3	0	2	0	0	0	0	1	0	7	0	0	8	0	0	0	0	0	0	0	0	0	0	0	0	0	0	0	0	1	0	0	0	1	0	0	0
0	0	0	0	1	0	0	0	1	0	0	9	0	0	0	1	0	0	0	0	0	2	4	0	0	1	0	0	0	0	0	0	0	0	0	0	0	0	0	0	0	0	2	0	1	0	2	0	0	0
0	0	0	1	0	0	0	0	0	0	0	1	0	20	1	2	0	0	0	0	2	0	1	9	0	0	0	0	0	0	0	0	0	0	0	0	0	0	0	0	0	0	0	0	0	0	8	0	0	0
1	32	0	0	4	0	1	0	0	0	0	4	0	4	0	0	0	0	0	1	1	0	4	6	0	0	0	1	0	0	0	0	0	0	0	0	0	0	0	0	0	0	0	0	1	0	2	2	0	0
1	8	0	0	5	0	0	0	0	0	0	0	0	7	3	0	0	3	0	2	0	0	4	1	0	0	0	0	0	0	0	0	0	0	0	2	0	0	0	0	0	0	1	0	0	0	4	2	0	0
5	30	0	0	0	0	1	0	0	0	0	0	1	101	0	3	0	0	1	0	0	0	1	0	0	0	0	0	1	0	0	1	0	0	0	1	0	1	0	0	0	0	0	0	1	0	0	8	0	0
1	12	0	0	0	0	0	0	0	0	0	0	14	2	0	0	0	0	1	0	0	0	3	3	0	1	0	0	0	0	0	0	0	0	0	0	0	0	0	0	0	0	0	0	1	0	0	0	0	0
4	29	0	0	0	0	0	0	0	0	0	0	21	2	0	0	0	0	0	0	0	0	3	6	0	0	0	0	0	0	0	0	0	0	0	0	0	0	0	0	0	0	0	0	0	0	0	0	0	0
1	17	0	0	0	0	0	0	0	0	0	0	2	2	0	0	0	0	2	0	0	0	1	1	0	0	0	2	0	0	0	0	0	0	0	0	0	0	0	0	0	0	0	1	3	0	0	0	0	0
2	58	0	0	0	0	0	0	0	1	0	0	2	3	0	1	0	0	3	0	1	0	2	7	0	0	0	1	0	2	0	0	0	0	0	1	0	0	0	0	0	0	1	0	0	0	1	0	0	0
21	5	0	0	0	1	0	0	0	1	0	1	0	24	2	0	0	0	0	3	0	0	0	0	0	0	0	0	0	0	0	2	0	0	0	0	1	1	0	5	0	0	1	0	9	0	1	4	0	0
1	87	0	0	0	0	0	0	0	1	0	0	7	1	0	0	0	1	3	0	1	0	2	3	0	0	0	0	0	1	0	0	0	0	0	0	0	0	0	0	0	0	0	3	7	0	9	0	0	0
3	147	0	0	0	1	1	0	1	0	0	0	79	3	0	2	0	0	2	2	2	3	2	1	0	2	0	3	0	1	0	1	0	0	0	0	3	0	0	1	0	0	2	0	4	0	7	0	0	0
1	182	0	0	0	0	0	0	0	0	0	0	15	2	0	1	0	0	1	0	2	0	2	3	0	0	0	3	0	0	0	0	0	0	0	0	0	0	0	0	0	0	3	0	2	0	5	1	0	0
157	175	0	0	0	0	0	0	0	0	1	0	2	10	0	3	0	0	1	0	0	1	2	3	0	0	0	0	0	0	0	0	0	0	0	1	3	0	0	3	0	0	0	0	6	0	4	0	0	0
3	24	0	0	0	0	0	0	0	4	0	0	1	10	0	0	0	1	3	0	0	0	0	0	0	0	0	0	0	2	0	1	1	0	0	0	1	0	0	0	0	0	0	0	1	0	1	27	0	0
1	113	0	0	0	0	0	0	0	0	0	0	0	1	1	2	0	0	1	0	0	0	0	1	0	0	0	0	0	0	0	0	0	0	0	1	0	1	0	0	0	0	0	0	0	0	4	7	13	0
4	19	0	0	0	0	1	0	1	1	0	0	4	0	1	0	0	0	1	0	0	0	0	0	0	0	0	2	0	0	0	0	0	0	0	0	117	0	1	17	0	0	0	0	22	0	1	0	0	0
2	9	0	0	0	0	0	0	0	0	0	0	1	11	0	1	0	0	1	0	0	0	0	1	0	0	0	0	0	2	0	0	0	0	0	0	9	0	0	0	0	0	0	0	6	0	0	0	0	0
2	10	0	0	0	0	0	0	0	1	1	0	13	8	1	0	0	0	0	0	1	0	2	0	0	1	0	3	0	0	2	0	0	0	0	0	19	0	0	0	0	0	0	0	7	0	0	0	0	0
4	14	0	0	0	0	0	0	0	0	0	0	5	1	0	1	0	0	0	0	0	0	3	0	0	3	0	2	0	0	0	0	0	0	0	0	0	0	0	0	0	0	0	2	2	0	0	0	0	0
2	14	0	0	0	0	0	0	0	0	0	0	27	0	0	0	0	0	1	0	0	1	2	4	0	0	0	5	0	0	0	0	0	0	0	2	0	0	0	0	0	0	0	0	0	0	0	0	0	0
0	6	0	0	0	0	0	0	0	0	0	0	14	0	0	0	0	0	0	3	0	0	1	0	0	0	0	459	0	0	0	0	0	0	0	0	2	0	0	0	0	0	0	0	1	0	0	0	0	0
10	12	0	0	0	0	0	0	1	0	0	0	25	0	0	0	0	0	0	0	0	1	0	6	0	0	0	4	0	0	0	0	0	0	0	1	0	0	0	0	0	0	0	0	1	0	0	0	0	0
[truncated: 19 more columns]
