# Supplementary material for: Utility of Marine Benthic Associations as a Multivariate Proxy of Paleobathymetry: A Direct Test from Recent Coastal Ecosystems of North Carolina
Source: PLoS One. 2014 Apr 21;9(4):e95711. doi: 10.1371/journal.pone.0095711 (PMC3994079; doi:10.1371/journal.pone.0095711)
Supplement: Table S10 — Filtered dataset with open ocean habits. Species by locality abundance matrix, rows are localities and columns are species. Only open marine localities have been retained. (CSV) [file pone.0095711.s010.csv]

	1	3	9	12	16	21	22	24	26	27	28	29	30	31	32	39	43	44	46	49	50	52	54	59	60	61	62	64	67	74	78	84	96	105	108	114	117	119	120	123	124	128	129	141	168	170	174	182	185
1	0	0	0	0	0	0	0	0	0	0	0	0	0	0	0	0	0	0	0	11	0	34	0	0	0	0	0	0	0	0	0	0	0	1	0	0	0	0	0	0	0	0	0	0	0	0	0	0	0
2	0	0	0	1	0	0	0	0	0	0	0	0	1	1	0	0	0	0	0	21	12	3	0	0	0	0	0	0	0	0	0	0	0	0	0	0	0	1	0	1	0	1	0	0	0	0	0	0	0
3	0	1	0	8	0	0	0	0	0	0	4	2	0	1	1	0	0	0	0	15	10	0	0	0	0	0	0	0	0	0	0	0	0	1	1	0	10	1	0	12	0	0	26	0	0	2	0	0	0
4	1	0	1	3	1	2	1	1	0	0	23	0	7	135	5	0	0	0	0	6	3	0	0	3	0	0	1	0	0	1	0	5	0	0	0	0	8	6	0	2	0	0	25	0	1	0	1	0	0
5	4	0	3	23	0	3	3	0	0	0	217	21	13	1	1	3	0	0	0	0	1	0	4	1	0	0	6	0	0	0	0	40	0	0	0	0	4	21	0	0	0	3	25	0	0	0	0	0	0
6	0	1	0	3	0	0	0	0	0	0	2	0	0	0	0	2	0	0	0	16	1	29	0	0	0	0	0	0	0	0	0	0	0	1	0	0	0	0	0	2	0	0	0	0	0	0	0	0	0
7	0	4	0	3	1	1	0	0	3	0	2	0	0	0	2	1	2	0	0	28	3	0	0	0	0	0	0	0	0	0	0	0	0	1	0	0	3	1	0	2	0	3	2	0	0	0	0	0	0
8	18	0	4	14	3	4	1	1	0	0	169	6	13	0	4	2	0	0	0	4	7	0	0	1	2	1	7	0	2	0	1	28	0	0	2	0	4	23	0	3	0	0	54	0	7	0	0	2	0
9	0	2	0	2	1	1	0	0	0	0	48	7	9	0	0	1	0	0	0	0	0	0	6	2	0	1	1	0	0	0	0	8	0	0	0	0	4	66	0	0	2	1	48	0	0	0	0	0	0
12	18	0	3	10	0	0	0	1	0	0	9	8	2	0	0	4	0	0	0	0	0	0	0	0	9	6	2	18	64	0	0	4	0	1	0	3	2	235	0	0	2	0	2	0	0	0	1	0	0
17	1	0	0	1	0	0	0	0	0	0	0	24	0	0	0	3	0	0	0	0	0	0	1	0	0	0	0	0	0	1	0	0	0	0	0	0	0	0	1	1	8	0	13	0	0	0	0	0	0
18	0	2	0	3	0	0	0	0	4	0	30	26	11	0	0	1	0	0	0	0	0	0	134	0	0	0	0	0	0	1	0	0	0	0	0	1	4	10	0	1	0	2	32	0	0	0	1	0	0
19	69	0	0	1	1	2	0	0	1	0	2	2	5	0	1	0	0	0	3	0	0	0	13	8	1	0	5	1	0	1	0	3	0	0	1	0	0	10	1	7	2	1	21	0	0	0	0	0	0
20	102	20	0	0	0	0	0	0	0	0	9	2	1	0	0	1	0	0	4	0	0	0	2	3	0	0	2	0	0	1	0	2	0	0	0	0	0	20	0	0	0	0	16	0	0	0	0	0	0
23	7	7	0	4	0	0	0	0	0	0	30	0	3	0	1	0	0	1	0	1	0	0	0	1	1	0	0	0	0	0	0	0	0	1	0	7	0	22	1	5	2	0	55	0	3	0	0	0	0
24	35	1	1	14	1	4	1	20	0	0	57	142	12	0	0	0	0	0	0	0	0	0	0	0	11	1	5	7	0	0	0	65	0	0	1	0	34	198	0	0	2	0	103	9	0	0	9	2	0
25	5	0	0	1	0	3	0	0	0	0	19	3	0	0	0	0	0	0	0	0	0	0	0	0	3	0	0	0	1	0	0	7	0	1	0	0	2	18	0	3	0	1	13	5	0	0	1	0	0
26	0	9	0	2	0	0	0	0	0	0	0	0	0	0	0	0	0	0	0	1	1	0	0	0	0	0	0	0	1	0	0	1	0	4	0	1	8	2	0	7	0	0	19	0	0	0	0	0	0
28	0	1	0	1	0	0	0	0	2	0	3	0	2	0	0	0	0	1	0	7	0	8	0	0	0	0	0	0	0	0	0	0	0	1	0	0	1	0	0	1	0	0	3	0	0	0	0	0	0
29	0	0	0	1	0	1	0	0	9	0	0	0	1	0	0	0	0	0	2	4	0	1	0	0	0	0	0	0	0	0	0	0	0	2	0	1	2	0	0	3	0	0	2	2	0	0	0	0	0
30	0	0	1	0	0	0	0	0	1	0	20	1	2	0	0	0	0	2	0	1	9	0	0	0	0	0	0	0	0	0	0	0	0	0	0	0	8	0	0	2	0	0	11	0	0	0	1	0	0
31	1	32	0	4	1	0	0	0	4	0	4	0	0	0	0	0	1	1	0	4	6	0	1	0	0	0	0	0	0	0	0	0	0	0	0	1	2	2	0	11	0	0	26	0	0	0	0	0	0
32	1	8	0	5	0	0	0	0	0	0	7	3	0	0	3	0	2	0	0	4	1	0	0	0	0	0	0	0	0	2	0	0	0	1	0	0	4	2	0	7	1	0	36	0	0	2	2	0	0
33	5	30	0	0	1	0	0	0	0	1	101	0	3	0	0	1	0	0	0	1	0	0	0	1	0	0	1	0	0	1	0	1	0	0	0	1	0	8	0	1	1	0	24	0	1	0	0	1	0
38	1	12	0	0	0	0	0	0	0	14	2	0	0	0	0	1	0	0	0	3	3	1	0	0	0	0	0	0	0	0	0	0	0	0	0	1	0	0	0	1	0	0	0	0	0	0	0	3	1
39	4	29	0	0	0	0	0	0	0	21	2	0	0	0	0	0	0	0	0	3	6	0	0	0	0	0	0	0	0	0	0	0	0	0	0	0	0	0	0	0	0	0	0	0	0	0	0	0	1
40	1	17	0	0	0	0	0	0	0	2	2	0	0	0	0	2	0	0	0	1	1	0	2	0	0	0	0	0	0	0	0	0	0	0	1	3	0	0	0	2	1	0	1	0	0	0	0	0	5
41	2	58	0	0	0	0	1	0	0	2	3	0	1	0	0	3	0	1	0	2	7	0	1	0	2	0	0	0	0	1	0	0	0	1	0	0	1	0	0	4	0	0	7	0	0	0	0	1	2
42	21	5	0	0	0	0	1	0	1	0	24	2	0	0	0	0	3	0	0	0	0	0	0	0	0	0	2	0	0	0	1	1	5	1	0	9	1	4	0	2	3	0	6	0	0	0	0	0	0
43	1	87	0	0	0	0	1	0	0	7	1	0	0	0	1	3	0	1	0	2	3	0	0	0	1	0	0	0	0	0	0	0	0	0	3	7	9	0	0	23	2	0	10	0	0	1	0	0	0
44	3	147	0	0	1	1	0	0	0	79	3	0	2	0	0	2	2	2	3	2	1	2	3	0	1	0	1	0	0	0	3	0	1	2	0	4	7	0	0	6	2	0	3	0	0	0	0	2	17
45	1	182	0	0	0	0	0	0	0	15	2	0	1	0	0	1	0	2	0	2	3	0	3	0	0	0	0	0	0	0	0	0	0	3	0	2	5	1	0	19	1	0	5	0	0	1	0	0	23
46	157	175	0	0	0	0	0	1	0	2	10	0	3	0	0	1	0	0	1	2	3	0	0	0	0	0	0	0	0	1	3	0	3	0	0	6	4	0	0	7	0	0	7	0	2	0	0	0	5
47	3	24	0	0	0	0	4	0	0	1	10	0	0	0	1	3	0	0	0	0	0	0	0	0	2	0	1	1	0	0	1	0	0	0	0	1	1	27	0	2	0	0	54	0	2	6	0	0	0
48	1	113	0	0	0	0	0	0	0	0	1	1	2	0	0	1	0	0	0	0	1	0	0	0	0	0	0	0	0	1	0	1	0	0	0	0	4	7	13	3	0	1	58	0	0	0	0	0	0
49	4	19	0	0	1	1	1	0	0	4	0	1	0	0	0	1	0	0	0	0	0	0	2	0	0	0	0	0	0	0	117	0	17	0	0	22	1	0	0	0	0	0	1	0	0	0	0	0	2
50	2	9	0	0	0	0	0	0	0	1	11	0	1	0	0	1	0	0	0	0	1	0	0	0	2	0	0	0	0	0	9	0	0	0	0	6	0	0	0	0	0	0	0	0	2	0	0	0	1
51	2	10	0	0	0	0	1	1	0	13	8	1	0	0	0	0	0	1	0	2	0	1	3	0	0	2	0	0	0	0	19	0	0	0	0	7	0	0	0	0	0	0	0	0	1	0	0	0	1
52	4	14	0	0	0	0	0	0	0	5	1	0	1	0	0	0	0	0	0	3	0	3	2	0	0	0	0	0	0	0	0	0	0	0	2	2	0	0	0	3	0	0	0	0	0	0	0	0	2
53	2	14	0	0	0	0	0	0	0	27	0	0	0	0	0	1	0	0	1	2	4	0	5	0	0	0	0	0	0	2	0	0	0	0	0	0	0	0	0	0	0	0	1	0	0	0	0	0	13
54	0	6	0	0	0	0	0	0	0	14	0	0	0	0	0	0	3	0	0	1	0	0	459	0	0	0	0	0	0	0	2	0	0	0	0	1	0	0	0	0	1	2	0	0	0	0	0	0	1
55	10	12	0	0	0	1	0	0	0	25	0	0	0	0	0	0	0	0	1	0	6	0	4	0	0	0	0	0	0	1	0	0	0	0	0	1	0	0	0	3	0	0	0	0	2	0	0	0	22
[truncated: 3 more columns]
