# Supplementary material for: Utility of Marine Benthic Associations as a Multivariate Proxy of Paleobathymetry: A Direct Test from Recent Coastal Ecosystems of North Carolina
Source: PLoS One. 2014 Apr 21;9(4):e95711. doi: 10.1371/journal.pone.0095711 (PMC3994079; doi:10.1371/journal.pone.0095711)
Supplement: Table S11 — Filtered dataset with an onshore-offshore transect. Species by locality abundance matrix, rows are localities and columns are species. Only localities form a small set of transects have been retained. (CSV) [file pone.0095711.s011.csv]

	1	3	14	16	21	22	24	27	28	29	30	32	39	43	44	46	49	50	52	54	60	62	74	78	84	85	95	96	105	108	111	114	117	119	120	123	124	128	129	168	170	182	185	189	190	204	209	227	230
39	4	29	0	0	0	0	0	21	2	0	0	0	0	0	0	0	3	6	0	0	0	0	0	0	0	0	0	0	0	0	0	0	0	0	0	0	0	0	0	0	0	0	1	0	0	0	0	1	0
40	1	17	0	0	0	0	0	2	2	0	0	0	2	0	0	0	1	1	0	2	0	0	0	0	0	0	0	0	0	1	0	3	0	0	0	2	1	0	1	0	0	0	5	0	0	0	0	1	0
41	2	58	0	0	0	1	0	2	3	0	1	0	3	0	1	0	2	7	0	1	2	0	1	0	0	1	0	0	1	0	0	0	1	0	0	4	0	0	7	0	0	1	2	0	0	0	0	0	0
42	21	5	1	0	0	1	0	0	24	2	0	0	0	3	0	0	0	0	0	0	0	2	0	1	1	0	0	5	1	0	1	9	1	4	0	2	3	0	6	0	0	0	0	0	0	0	0	0	0
43	1	87	0	0	0	1	0	7	1	0	0	1	3	0	1	0	2	3	0	0	1	0	0	0	0	0	0	0	0	3	0	7	9	0	0	23	2	0	10	0	1	0	0	0	0	0	0	0	0
44	3	147	1	1	1	0	0	79	3	0	2	0	2	2	2	3	2	1	2	3	1	1	0	3	0	0	0	1	2	0	0	4	7	0	0	6	2	0	3	0	0	2	17	0	0	1	5	1	0
45	1	182	0	0	0	0	0	15	2	0	1	0	1	0	2	0	2	3	0	3	0	0	0	0	0	0	0	0	3	0	0	2	5	1	0	19	1	0	5	0	1	0	23	0	0	2	0	0	0
46	157	175	0	0	0	0	1	2	10	0	3	0	1	0	0	1	2	3	0	0	0	0	1	3	0	0	0	3	0	0	0	6	4	0	0	7	0	0	7	2	0	0	5	1	0	0	0	0	0
47	3	24	0	0	0	4	0	1	10	0	0	1	3	0	0	0	0	0	0	0	2	1	0	1	0	0	0	0	0	0	0	1	1	27	0	2	0	0	54	2	6	0	0	0	12	0	0	1	0
48	1	113	0	0	0	0	0	0	1	1	2	0	1	0	0	0	0	1	0	0	0	0	1	0	1	0	0	0	0	0	1	0	4	7	13	3	0	1	58	0	0	0	0	0	0	0	0	0	0
49	4	19	0	1	1	1	0	4	0	1	0	0	1	0	0	0	0	0	0	2	0	0	0	117	0	0	1	17	0	0	2	22	1	0	0	0	0	0	1	0	0	0	2	0	0	0	3	0	0
50	2	9	0	0	0	0	0	1	11	0	1	0	1	0	0	0	0	1	0	0	2	0	0	9	0	0	0	0	0	0	0	6	0	0	0	0	0	0	0	2	0	0	1	1	0	0	0	1	2
51	2	10	0	0	0	1	1	13	8	1	0	0	0	0	1	0	2	0	1	3	0	0	0	19	0	0	1	0	0	0	0	7	0	0	0	0	0	0	0	1	0	0	1	0	0	0	1	0	2
52	4	14	0	0	0	0	0	5	1	0	1	0	0	0	0	0	3	0	3	2	0	0	0	0	0	0	0	0	0	2	0	2	0	0	0	3	0	0	0	0	0	0	2	0	0	0	0	0	0
53	2	14	0	0	0	0	0	27	0	0	0	0	1	0	0	1	2	4	0	5	0	0	2	0	0	1	0	0	0	0	0	0	0	0	0	0	0	0	1	0	0	0	13	0	0	0	0	0	0
54	0	6	0	0	0	0	0	14	0	0	0	0	0	3	0	0	1	0	0	459	0	0	0	2	0	0	0	0	0	0	0	1	0	0	0	0	1	2	0	0	0	0	1	0	0	0	1	0	0
55	10	12	0	0	1	0	0	25	0	0	0	0	0	0	0	1	0	6	0	4	0	0	1	0	0	0	0	0	0	0	0	1	0	0	0	3	0	0	0	2	0	0	22	0	0	0	0	0	0
[truncated: 1 more columns]
